# Supplementary material for: Azocalix[4]arene-Rhodamine Supramolecular Hypoxia-Sensitive Systems: A Search for the Best Calixarene Hosts and Rhodamine Guests
Source: Molecules. 2021 Sep 7;26(18):5451. doi: 10.3390/molecules26185451 (PMC8469542; doi:10.3390/molecules26185451)
Supplement: Supplementary file 1 [file molecules-26-05451-s001.zip]

Archive with 1 entries (1 files):
- molecules-1363842-supplementary.pdf
